# Supplementary material for: Integrating indicator-based and event-based surveillance data for risk mapping of West Nile virus, Europe, 2006 to 2021
Source: Euro Surveill. 2024 Oct 31;29(44):2400084. doi: 10.2807/1560-7917.ES.2024.29.44.2400084 (PMC11528904; doi:10.2807/1560-7917.ES.2024.29.44.2400084)
Supplement: Supplementary Material 1 [file 24-00084_SERRES_SupplementaryTableS1.xlsx]

## Sheet: Sheet1
This supplementary material is hosted by Eurosurveillance as supporting information alongside the article "Integrating indicator-based and event-based surveillance data for risk mapping of West Nile virus, Europe, 2006 to 2021", on behalf of the authors, who remain responsible for the accuracy and appropriateness of the content. The same standards for ethics, copyright, attributions and permissio…
Table S1. Environmental factors included in our ecological niche modelling analyses. The following environmental factors were identified through a literature review conducted by Giesen and colleagues (Giesen et al., 2023). These environmental data were sourced from three distinct databases: (i) the Inter-Sectoral Impact Model Intercomparison Project (ISIMIP), which focuses on quantifying climate-…
Environmental factors	Variables used in model	Groupped variable subtypes (if applicable)	Unit of measurment	Spatial resolution	Temporal resolution	Time period	Source	DOI
Human population1, 5, 23	Human population		log10	0.5°	yearly	2000-2021	ISIMIP	https://doi.org/10.48364/ISIMIP.822480.2
Mean air temperature1-4, 7-41, 43, 44, 46	2-meter air temperature (by season)		Celcius	0.25°	monthly	2000-2021	Era5	https://doi.org/10.24381/cds.f17050d7
Precipitation1-2, 4, 7, 11-16, 22, 24-28, 32-41, 43, 44	Total precipitation (by season)		cm
Relative humidity1, 5, 9, 33, 39, 40	Relative humidity (by season)		%					https://doi.org/10.24381/cds.6860a573
Soil moisture7, 20, 35, 37, 42	Volumetric soil water		m3					https://doi.org/10.24381/cds.f17050d7
Vegetation3, 8, 14, 16, 20, 24, 26-27, 35, 37, 42	Leaf index (plant canopies)		%
Urban areas1, 4, 7, 20, 24, 27, 36-37, 41-42, 44-45	Urban areas	Continuous urban fabric		100m	yearly	2000-2006 and 2012-2018	CLC	https://doi.org/10.2909/960998c1-1870-4e82-8051-6485205ebbac
		Discontinuous urban fabric
		Industrial or commercial units
		Road and rail networks and associated land
		Port areas
		Airports
		Mineral extraction sites
		Dump sites
		Construction sites
		Green urban areas
		Sport and leisure facilities
Agriculture1, 4-7, 10-11, 20, 24, 27, 30, 36-37, 39, 41-42, 44-45	Wet crops	Non-irrigated arable land
		Permanently irrigated land
	Pastures	pastures
	Agro-forestry areas	agro forestry areas
Forest areas1, 4-7, 10-11, 20, 24, 27, 30, 36-37, 39, 41-42, 44-45	Forest areas	Broad-leaved forest
		Coniferous forest
		Mixed forest
		Transitional woodland-shrub
Rural areas1, 4, 7, 20, 24, 27, 36-37, 41-42, 44-45	Arable lands	Non-irrigated arable land
		Vineyards
		Fruit trees and berry plantations
		Olive groves
	Aird shrublands	Sclerophyllous vegetation
Wetlands1, 4-7, 10-11, 20, 24, 27, 30, 36-37, 39, 41-42, 44-45	Wetlands	Inland marshes
		Peat bogs
Aquatic habitat2, 4, 35, 42	Open water areas	Intertidal flats
		Water courses
		Water bodies
Literature references: 1 Coroian M (2020), 2 Moirano G (2018), 3 Sánchez-Gómez A (2017), 4 Gangoso L (2020), 5 Tran A (2014), 6 Ladbury GAF (2013), 7 Groen TA (2017), 8 Calzolari M (2015), 9 Paz S (2006), 10 Conte A (2015), 11 Valiakos G (2014), 12 Paz S (2008), 13 Marini G (2016), 14 Fornasiero D (2020), 15 Calzolari M (2020), 16 Rosà R (2014), 17 Mulatti P (2014), 18 Candeloro L (2020), 19 Zieg…
