# Supplementary material for: Integrating indicator-based and event-based surveillance data for risk mapping of West Nile virus, Europe, 2006 to 2021
Source: Euro Surveill. 2024 Oct 31;29(44):2400084. doi: 10.2807/1560-7917.ES.2024.29.44.2400084 (PMC11528904; doi:10.2807/1560-7917.ES.2024.29.44.2400084)
Supplement: Supplementary Material 2 [file 24-00084_SERRES_SupplementaryTableS2.xlsx]

## Sheet: Sheet1
This supplementary material is hosted by Eurosurveillance as supporting information alongside the article "Integrating indicator-based and event-based surveillance data for risk mapping of West Nile virus, Europe, 2006 to 2021", on behalf of the authors, who remain responsible for the accuracy and appropriateness of the content. The same standards for ethics, copyright, attributions and permissio…
Table S2. Predictive performance of ecological niche models trained on West Nile virus human infection records collected between 2006 and 2021. We report the area under the curve (AUC) and prevalence-pseudo-absence calibrated Sørensen index (SIppc) metrics computed for each ecological niche model trained in the present study. 100 independent replicate boosted regression tree (BRT) models were tra…
	Area under the curve (AUC)			SIppc (and threshold value maximising SIppc)
	Models trained on IBS data	Models trained on IBS & EBS data		Models trained on IBS data	Models trained on IBS & EBS data
Replicate 1	0.9146	0.92634		0.90 (0.58)	0.92 (0.68)
Replicate 2	0.91162	0.90716		0.90 (0.57)	0.90 (0.58)
Replicate 3	0.92762	0.92038		0.89 (0.60)	0.91 (0.63)
Replicate 4	0.90076	0.90862		0.88 (0.57)	0.87 (0.61)
Replicate 5	0.91172	0.92548		0.88 (0.50)	0.92 (0.61)
Replicate 6	0.9096	0.91314		0.89 (0.65)	0.89 (0.60)
Replicate 7	0.90304	0.91276		0.90 (0.54)	0.88 (0.59)
Replicate 8	0.9142	0.92314		0.90 (0.54)	0.92 (0.67)
Replicate 9	0.91458	0.92024		0.84 (0.66)	0.93 (0.55)
Replicate 10	0.89114	0.9146		0.82 (0.56)	0.90 (0.61)
Replicate 11	0.92418	0.92946		0.89 (0.60)	0.91 (0.59)
Replicate 12	0.92014	0.92308		0.86 (0.65)	0.87 (0.55)
Replicate 13	0.90186	0.9213		0.85 (0.57)	0.90 (0.66)
Replicate 14	0.90752	0.93122		0.85 (0.61)	0.90 (0.64)
Replicate 15	0.90006	0.92244		0.85 (0.62)	0.92 (0.66)
Replicate 16	0.90508	0.90916		0.86 (0.56)	0.93 (0.53)
Replicate 17	0.91664	0.91848		0.91 (0.59)	0.89 (0.57)
Replicate 18	0.91348	0.90264		0.92 (0.55)	0.90 (0.62)
Replicate 19	0.92522	0.91552		0.92 (0.63)	0.87 (0.48)
Replicate 20	0.90598	0.90604		0.89 (0.65)	0.89 (0.58)
Replicate 21	0.92774	0.91852		0.87 (0.60)	0.88 (0.52)
Replicate 22	0.91864	0.92792		0.88 (0.55)	0.92 (0.66)
Replicate 23	0.91016	0.908		0.86 (0.65)	0.89 (0.58)
Replicate 24	0.89906	0.92178		0.84 (0.56)	0.92 (0.66)
Replicate 25	0.91532	0.9152		0.90 (0.58)	0.89 (0.58)
Replicate 26	0.91792	0.92104		0.91 (0.54)	0.91 (0.53)
Replicate 27	0.92358	0.91944		0.87 (0.63)	0.91 (0.60)
Replicate 28	0.90586	0.91402		0.88 (0.57)	0.89 (0.59)
Replicate 29	0.92574	0.91202		0.90 (0.55)	0.88 (0.61)
Replicate 30	0.91822	0.91556		0.89 (0.63)	0.91 (0.58)
Replicate 31	0.9244	0.91934		0.84 (0.58)	0.90 (0.58)
Replicate 32	0.91664	0.91194		0.88 (0.63)	0.91 (0.63)
Replicate 33	0.90486	0.9169		0.87 (0.56)	0.90 (0.56)
Replicate 34	0.90078	0.93314		0.88 (0.60)	0.91 (0.68)
Replicate 35	0.90974	0.9201		0.88 (0.48)	0.93 (0.60)
Replicate 36	0.94226	0.9081		0.88 (0.52)	0.88 (0.55)
Replicate 37	0.91474	0.9049		0.85 (0.51)	0.86 (0.52)
Replicate 38	0.91672	0.9219		0.89 (0.52)	0.90 (0.61)
Replicate 39	0.89604	0.91684		0.87 (0.58)	0.88 (0.62)
Replicate 40	0.92288	0.912		0.89 (0.65)	0.90 (0.61)
Replicate 41	0.92776	0.91298		0.87 (0.65)	0.90 (0.52)
Replicate 42	0.90756	0.9172		0.85 (0.55)	0.91 (0.59)
Replicate 43	0.91452	0.91236		0.90 (0.49)	0.92 (0.54)
Replicate 44	0.9227	0.92642		0.90 (0.58)	0.90 (0.64)
Replicate 45	0.92286	0.91744		0.90 (0.55)	0.92 (0.60)
Replicate 46	0.9154	0.91958		0.88 (0.64)	0.91 (0.56)
Replicate 47	0.90376	0.91332		0.83 (0.69)	0.91 (0.57)
Replicate 48	0.9126	0.91638		0.90 (0.57)	0.91 (0.61)
Replicate 49	0.90678	0.92248		0.83 (0.54)	0.92 (0.62)
Replicate 50	0.90418	0.89852		0.90 (0.58)	0.86 (0.44)
Replicate 51	0.9022	0.9238		0.91 (0.55)	0.90 (0.59)
Replicate 52	0.93034	0.91802		0.90 (0.68)	0.90 (0.61)
Replicate 53	0.91036	0.91822		0.86 (0.61)	0.91 (0.62)
Replicate 54	0.90818	0.92456		0.88 (0.50)	0.90 (0.60)
Replicate 55	0.90086	0.91282		0.88 (0.54)	0.92 (0.51)
Replicate 56	0.907	0.93286		0.90 (0.56)	0.91 (0.62)
Replicate 57	0.92076	0.92212		0.89 (0.64)	0.87 (0.52)
Replicate 58	0.90856	0.91456		0.90 (0.60)	0.89 (0.58)
Replicate 59	0.90852	0.92736		0.87 (0.66)	0.87 (0.55)
Replicate 60	0.90418	0.91374		0.89 (0.55)	0.91 (0.63)
Replicate 61	0.92804	0.91366		0.90 (0.64)	0.85 (0.61)
Replicate 62	0.92284	0.92112		0.89 (0.67)	0.91 (0.55)
Replicate 63	0.90056	0.92072		0.85 (0.60)	0.91 (0.59)
Replicate 64	0.91672	0.91858		0.89 (0.58)	0.88 (0.55)
Replicate 65	0.88564	0.91766		0.85 (0.58)	0.86 (0.60)
Replicate 66	0.91946	0.9138		0.83 (0.59)	0.89 (0.51)
Replicate 67	0.91786	0.91848		0.87 (0.61)	0.88 (0.58)
Replicate 68	0.91678	0.92514		0.87 (0.64)	0.90 (0.60)
Replicate 69	0.9148	0.8974		0.88 (0.52)	0.89 (0.58)
Replicate 70	0.92166	0.89534		0.87 (0.56)	0.92 (0.53)
Replicate 71	0.92372	0.925		0.87 (0.62)	0.88 (0.58)
Replicate 72	0.91568	0.91418		0.85 (0.58)	0.91 (0.56)
Replicate 73	0.89138	0.91502		0.87 (0.63)	0.91 (0.65)
Replicate 74	0.90896	0.91878		0.90 (0.60)	0.90 (0.62)
Replicate 75	0.90888	0.91556		0.89 (0.57)	0.89 (0.63)
Replicate 76	0.91386	0.9175		0.89 (0.53)	0.91 (0.58)
Replicate 77	0.91574	0.91244		0.91 (0.52)	0.91 (0.61)
Replicate 78	0.91584	0.91202		0.87 (0.56)	0.89 (0.52)
Replicate 79	0.91306	0.9126		0.89 (0.62)	0.90 (0.54)
Replicate 80	0.90166	0.90952		0.86 (0.58)	0.89 (0.49)
Replicate 81	0.91948	0.91344		0.89 (0.66)	0.92 (0.63)
Replicate 82	0.91386	0.91166		0.90 (0.59)	0.91 (0.64)
Replicate 83	0.91332	0.90342		0.86 (0.59)	0.88 (0.53)
Replicate 84	0.91758	0.91508		0.87 (0.59)	0.90 (0.57)
Replicate 85	0.9183	0.92454		0.87 (0.56)	0.90 (0.56)
Replicate 86	0.91456	0.91628		0.86 (0.57)	0.90 (0.60)
Replicate 87	0.93552	0.91754		0.88 (0.63)	0.89 (0.61)
Replicate 88	0.91738	0.9204		0.89 (0.61)	0.88 (0.57)
Replicate 89	0.91458	0.92292		0.90 (0.51)	0.92 (0.58)
Replicate 90	0.91664	0.91294		0.89 (0.57)	0.90 (0.60)
Replicate 91	0.90806	0.91988		0.92 (0.55)	0.89 (0.64)
Replicate 92	0.91308	0.90772		0.85 (0.61)	0.95 (0.59)
Replicate 93	0.91178	0.91852		0.89 (0.53)	0.89 (0.51)
Replicate 94	0.9141	0.92308		0.87 (0.65)	0.90 (0.62)
Replicate 95	0.91734	0.9309		0.88 (0.57)	0.89 (0.63)
Replicate 96	0.92218	0.9032		0.90 (0.65)	0.93 (0.51)
Replicate 97	0.91188	0.9181		0.90 (0.60)	0.91 (0.69)
Replicate 98	0.90816	0.9039		0.85 (0.53)	0.89 (0.49)
Replicate 99	0.92312	0.90446		0.89 (0.57)	0.88 (0.58)
Replicate 100	0.93392	0.93392		0.88 (0.64)	0.90 (0.60)
