# Supplementary material for: Integrating indicator-based and event-based surveillance data for risk mapping of West Nile virus, Europe, 2006 to 2021
Source: Euro Surveill. 2024 Oct 31;29(44):2400084. doi: 10.2807/1560-7917.ES.2024.29.44.2400084 (PMC11528904; doi:10.2807/1560-7917.ES.2024.29.44.2400084)
Supplement: Supplementary Material 3 [file 24-00084_SERRES_SupplementaryTableS3.xlsx]

## Sheet: Sheet1
This supplementary material is hosted by Eurosurveillance as supporting information alongside the article "Integrating indicator-based and event-based surveillance data for risk mapping of West Nile virus, Europe, 2006 to 2021", on behalf of the authors, who remain responsible for the accuracy and appropriateness of the content. The same standards for ethics, copyright, attributions and permissio…
Table S3. Estimated relative influence of the different environmental factors used in the West Nile virus (WNV) ecological niche models. For each environmental factor, we report the relative influence (RI, in %) averaged over the estimates obtained for 100 independent replicates boosted regression tree (BRT) models trained while considering either indicator-based surveillance (IBS) data or a comb…
Environmental variables	Relative influence (%) (models based on IBS data)	Relative influence (%) (models based on IBS and EBS data)
Human pop. density	1.73 [0.46-3.73]	1.34 [0.59-3.37]
Air temperature (winter)	1.86 [0.90-4.02]	1.74 [0.80-3.44]
Air temperature (spring)	1.28 [0.46-2.76]	1.45 [0.69-2.96]
Air temperature (summer)	14.99 [8.91-23.03]	17.93 [10.98-27.1]
Air temperature (autumn)	0.98 [0.27-1.94]	1.33 [0.41-2.72]
Precipitation (winter)	6.02 [3.34-9.39]	7.59 [5.09-12.13]
Precipitation (spring)	1.45 [0.61-2.72]	1.21 [0.53-2.51]
Precipitation summer	8.73 [6.62-11.15]	8.64 [5.49-11.12]
Precipitation (autumn)	1.46 [0.71-2.98]	2.23 [1.27-4.00]
Relative humidity (winter)	15.34 [7.70-22.61]	20.25 [12.19-29.20]
Relative humidity (spring)	13.87 [6.49-27.98]	5.42 [2.50-10.02]
Relative humidity summer	1.03 [0.48-1.83]	1.41 [0.76-2.45]
Relative humidity (autumn)	6.64 [3.61-12.46]	6.55 [3.76-11.99]
Soil moisture	2.35 [0.94-3.97]	1.81 [0.97-3.56]
Leaf index (plant canopies)	1.41 [0.59-2.68]	1.30 [0.81-1.91]
Urban areas	5.02 [1.90-8.83]	4.95 [2.06-7.72]
Arable lands	1.72 [0.71-4.21]	1.01 [0.32-2.21]
Wet crops	2.67 [0.96-4.38]	2.00 [0.75-3.63]
Pastures	1.54 [0.77-2.41]	1.50 [0.47-2.82]
Agro-forestry areas	0.14 [0.00-0.84]	0.07 [0.00-0.66]
Forest areas	2.54 [1.08-5.83]	2.83 [1.04-5.61]
Arid shrublands	2.08 [0.66-4.59]	1.48 [0.53-2.85]
Wetlands	2.87 [0.69-5.87]	2.21 [0.59-4.52]
Open water areas	2.29 [0.69-6.16]	3.73 [1.82-6.74]
